# Supplementary material for: Associations of Food and Nutrient Intake with Serum Hepcidin and the Risk of Gestational Iron-Deficiency Anemia among Pregnant Women: A Population-Based Study
Source: Nutrients. 2021 Oct 3;13(10):3501. doi: 10.3390/nu13103501 (PMC8537751; doi:10.3390/nu13103501)
Supplement: Supplementary file 1 [file nutrients-13-03501-s001.zip]

Archive with 1 entries (1 files):
- nutrients-1383968-Supplementary.pdf
